# Supplementary material for: Genetic Alterations That Do or Do Not Occur Naturally; Consequences for Genome Edited Organisms in the Context of Regulatory Oversight
Source: Front Bioeng Biotechnol. 2019 Jan 16;6:213. doi: 10.3389/fbioe.2018.00213 (PMC6343457; doi:10.3389/fbioe.2018.00213)
Supplement: Supplementary file 1 [file Table_1.xlsx]

## Sheet: ArabNatural
Appendix Table S1. Genetic diversity in the ALS gene (coding sequence,TAIR AT3G48560.1, GenBank AY124092) of 1,135 natural inbred lines of Arabidopsis thaliana
Variant ID	Location, Chr: bp	vf_allele	Alleles	Class	Source	Conseq. Type	AA	AA coord	Transcript
ENSVATH12640824	3:18003528	G	T/G	SNP	The 1001 Genomes Project	synonymous variant	T	5	AT3G48560.1
ENSVATH12640855	3:18003529	A	G/A	SNP	The 1001 Genomes Project	missense variant	T/I	5	AT3G48560.1
ENSVATH10131990	3:18003513	-	TGTTGT/-	deletion	The 1001 Genomes Project	inframe deletion	TT/-	9	AT3G48560.1
ENSVATH14402305	3:18003504	T	C/T	SNP	The 1001 Genomes Project	synonymous variant	S	13	AT3G48560.1
ENSVATH06272181	3:18003501	A	G/A	SNP	The 1001 Genomes Project	synonymous variant	I	14	AT3G48560.1
ENSVATH02470881	3:18003492	T	G/T	SNP	The 1001 Genomes Project	synonymous variant	S	17	AT3G48560.1
ENSVATH02470880	3:18003489	T	G/T	SNP	The 1001 Genomes Project	synonymous variant	T	18	AT3G48560.1
tmp_3_18003485_G_T	3:18003485	T	G/T	SNP	The 1001 Genomes Project	missense variant	P/T	20	AT3G48560.1
ENSVATH10131989	3:18003478	GGT	-/GGT	insertion	The 1001 Genomes Project	inframe insertion	P/HP	22	AT3G48560.1
tmp_3_18003471_G_A	3:18003471	A	G/A	SNP	The 1001 Genomes Project	synonymous variant	S	24	AT3G48560.1
tmp_3_18003467_T_TGGA	3:18003467	GGA	-/GGA	insertion	The 1001 Genomes Project	inframe insertion	-/S	26	AT3G48560.1
ENSVATH02470878	3:18003462	A	T/A	SNP	The 1001 Genomes Project	synonymous variant	S	27	AT3G48560.1
ENSVATH12640817	3:18003458	G	A/G	SNP	The 1001 Genomes Project	synonymous variant	L	29	AT3G48560.1
tmp_3_18003450_G_A	3:18003450	A	G/A	SNP	The 1001 Genomes Project	synonymous variant	I	31	AT3G48560.1
ENSVATH06272180	3:18003428	T	A/T	SNP	The 1001 Genomes Project	missense variant	S/T	39	AT3G48560.1
tmp_3_18003410_A_G	3:18003410	G	A/G	SNP	The 1001 Genomes Project	missense variant	S/P	45	AT3G48560.1
ENSVATH14402284	3:18003405	T	G/T/A	SNP	The 1001 Genomes Project	synonymous variant	S	46	AT3G48560.1
ENSVATH14402284	3:18003405	A	G/T/A	SNP	The 1001 Genomes Project	synonymous variant	S	46	AT3G48560.1
ENSVATH10131928	3:18003396	-	GGA/-	deletion	The 1001 Genomes Project	inframe deletion	S/-	49	AT3G48560.1
tmp_3_18003386_C_T	3:18003386	T	C/T	SNP	The 1001 Genomes Project	missense variant	G/S	53	AT3G48560.1
tmp_3_18003348_C_T	3:18003348	T	C/T	SNP	The 1001 Genomes Project	synonymous variant	V	65	AT3G48560.1
ENSVATH14402283	3:18003336	T	G/T	SNP	The 1001 Genomes Project	synonymous variant	T	69	AT3G48560.1
tmp_3_18003329_C_T	3:18003329	T	C/T	SNP	The 1001 Genomes Project	missense variant	V/I	72	AT3G48560.1
tmp_3_18003305_T_G	3:18003305	G	T/G	SNP	The 1001 Genomes Project	missense variant	K/Q	80	AT3G48560.1
ENSVATH02470877	3:18003286	T	G/T	SNP	The 1001 Genomes Project	missense variant	T/K	86	AT3G48560.1
tmp_3_18003282_G_A	3:18003282	A	G/A	SNP	The 1001 Genomes Project	synonymous variant	F	87	AT3G48560.1
tmp_3_18003263_C_T	3:18003263	T	C/T	SNP	The 1001 Genomes Project	missense variant	D/N	94	AT3G48560.1
ENSVATH02470876	3:18003255	T	G/T/C	SNP	The 1001 Genomes Project	synonymous variant	P	96	AT3G48560.1
ENSVATH02470876	3:18003255	C	G/T/C	SNP	The 1001 Genomes Project	synonymous variant	P	96	AT3G48560.1
ENSVATH00408667	3:18003222	C	T/C	SNP	The 1001 Genomes Project	synonymous variant	L	107	AT3G48560.1
ENSVATH14402282	3:18003096	A	G/A	SNP	The 1001 Genomes Project	synonymous variant	F	149	AT3G48560.1
ENSVATH00408666	3:18003090	A	T/A	SNP	The 1001 Genomes Project	synonymous variant	A	151	AT3G48560.1
ENSVATH00408665	3:18003015	G	A/G	SNP	The 1001 Genomes Project	synonymous variant	V	176	AT3G48560.1
tmp_3_18003009_T_C	3:18003009	C	T/C	SNP	The 1001 Genomes Project	synonymous variant	G	178	AT3G48560.1
tmp_3_18002898_C_G	3:18002898	G	C/G	SNP	The 1001 Genomes Project	synonymous variant	T	215	AT3G48560.1
ENSVATH12640816	3:18002892	T	C/T	SNP	The 1001 Genomes Project	synonymous variant	S	217	AT3G48560.1
ENSVATH00408664	3:18002886	A	C/A/T	SNP	The 1001 Genomes Project	synonymous variant	T	219	AT3G48560.1
ENSVATH00408664	3:18002886	T	C/A/T	SNP	The 1001 Genomes Project	synonymous variant	T	219	AT3G48560.1
ENSVATH06272179	3:18002874	G	A/G	SNP	The 1001 Genomes Project	synonymous variant	Y	223	AT3G48560.1
tmp_3_18002754_C_G	3:18002754	G	C/G	SNP	The 1001 Genomes Project	synonymous variant	A	263	AT3G48560.1
ENSVATH06272178	3:18002748	T	A/T	SNP	The 1001 Genomes Project	synonymous variant	P	265	AT3G48560.1
ENSVATH00408663	3:18002745	G	A/G	SNP	The 1001 Genomes Project	synonymous variant	N	266	AT3G48560.1
tmp_3_18002736_C_T	3:18002736	T	C/T	SNP	The 1001 Genomes Project	synonymous variant	Q	269	AT3G48560.1
ENSVATH02470874	3:18002610	T	C/T	SNP	The 1001 Genomes Project	synonymous variant	L	311	AT3G48560.1
ENSVATH02470875	3:18002612	G	A/G	SNP	The 1001 Genomes Project	synonymous variant	L	311	AT3G48560.1
ENSVATH12640815	3:18002601	A	G/A	SNP	The 1001 Genomes Project	synonymous variant	S	314	AT3G48560.1
tmp_3_18002600_C_G	3:18002600	G	C/G	SNP	The 1001 Genomes Project	missense variant	D/H	315	AT3G48560.1
tmp_3_18002571_C_T	3:18002571	T	C/T	SNP	The 1001 Genomes Project	synonymous variant	T	324	AT3G48560.1
tmp_3_18002569_C_G	3:18002569	G	C/G	SNP	The 1001 Genomes Project	missense variant	G/A	325	AT3G48560.1
ENSVATH12640754	3:18002550	A	C/A	SNP	The 1001 Genomes Project	synonymous variant	T	331	AT3G48560.1
tmp_3_18002538_C_T	3:18002538	T	C/T	SNP	The 1001 Genomes Project	synonymous variant	L	335	AT3G48560.1
ENSVATH02470873	3:18002532	C	A/C	SNP	The 1001 Genomes Project	synonymous variant	S	337	AT3G48560.1
tmp_3_18002522_C_T	3:18002522	T	C/T	SNP	The 1001 Genomes Project	missense variant	D/N	341	AT3G48560.1
ENSVATH14402281	3:18002508	T	C/T	SNP	The 1001 Genomes Project	synonymous variant	S	345	AT3G48560.1
ENSVATH00408662	3:18002481	C	A/C	SNP	The 1001 Genomes Project	synonymous variant	T	354	AT3G48560.1
ENSVATH00408661	3:18002472	C	T/C	SNP	The 1001 Genomes Project	synonymous variant	A	357	AT3G48560.1
ENSVATH02470872	3:18002469	G	A/G	SNP	The 1001 Genomes Project	synonymous variant	N	358	AT3G48560.1
ENSVATH06272177	3:18002454	G	A/G	SNP	The 1001 Genomes Project	synonymous variant	H	363	AT3G48560.1
ENSVATH02470871	3:18002436	T	C/T	SNP	The 1001 Genomes Project	synonymous variant	A	369	AT3G48560.1
ENSVATH02470870	3:18002427	C	T/C	SNP	The 1001 Genomes Project	synonymous variant	V	372	AT3G48560.1
ENSVATH00408660	3:18002412	G	A/G	SNP	The 1001 Genomes Project	synonymous variant	R	377	AT3G48560.1
ENSVATH00408659	3:18002349	A	C/A	SNP	The 1001 Genomes Project	synonymous variant	S	398	AT3G48560.1
tmp_3_18002351_A_G	3:18002351	G	A/G	SNP	The 1001 Genomes Project	missense variant	S/P	398	AT3G48560.1
ENSVATH02470869	3:18002298	G	A/G	SNP	The 1001 Genomes Project	synonymous variant	V	415	AT3G48560.1
ENSVATH02470868	3:18002258	T	G/T	SNP	The 1001 Genomes Project	synonymous variant	R	429	AT3G48560.1
ENSVATH02470867	3:18002253	A	C/A/T	SNP	The 1001 Genomes Project	synonymous variant	A	430	AT3G48560.1
ENSVATH02470867	3:18002253	T	C/A/T	SNP	The 1001 Genomes Project	synonymous variant	A	430	AT3G48560.1
ENSVATH06272176	3:18002242	A	T/A	SNP	The 1001 Genomes Project	missense variant	K/M	434	AT3G48560.1
ENSVATH06272175	3:18002230	T	C/T	SNP	The 1001 Genomes Project	missense variant	G/E	438	AT3G48560.1
ENSVATH06272174	3:18002154	T	A/T	SNP	The 1001 Genomes Project	synonymous variant	P	463	AT3G48560.1
tmp_3_18002133_G_T	3:18002133	T	G/T	SNP	The 1001 Genomes Project	synonymous variant	V	470	AT3G48560.1
tmp_3_18002124_C_T	3:18002124	T	C/T	SNP	The 1001 Genomes Project	synonymous variant	E	473	AT3G48560.1
ENSVATH02470866	3:18002125	C	T/C	SNP	The 1001 Genomes Project	missense variant	E/G	473	AT3G48560.1
ENSVATH00408658	3:18002103	A	T/A	SNP	The 1001 Genomes Project	synonymous variant	I	480	AT3G48560.1
ENSVATH06272173	3:18002088	C	G/C	SNP	The 1001 Genomes Project	synonymous variant	V	485	AT3G48560.1
ENSVATH00408657	3:18002043	C	T/C	SNP	The 1001 Genomes Project	synonymous variant	K	500	AT3G48560.1
tmp_3_18002016_G_T	3:18002016	T	G/T	SNP	The 1001 Genomes Project	synonymous variant	G	509	AT3G48560.1
ENSVATH06272172	3:18002007	T	A/T/C	SNP	The 1001 Genomes Project	synonymous variant	A	512	AT3G48560.1
ENSVATH06272172	3:18002007	C	A/T/C	SNP	The 1001 Genomes Project	synonymous variant	A	512	AT3G48560.1
ENSVATH00408656	3:18002001	A	T/A	SNP	The 1001 Genomes Project	synonymous variant	G	514	AT3G48560.1
ENSVATH00408655	3:18001983	G	C/G	SNP	The 1001 Genomes Project	synonymous variant	A	520	AT3G48560.1
ENSVATH00408654	3:18001953	T	C/T	SNP	The 1001 Genomes Project	synonymous variant	A	530	AT3G48560.1
ENSVATH06272170	3:18001944	T	C/T	SNP	The 1001 Genomes Project	synonymous variant	V	533	AT3G48560.1
ENSVATH00408653	3:18001899	C	T/C	SNP	The 1001 Genomes Project	synonymous variant	L	548	AT3G48560.1
ENSVATH02470865	3:18001893	T	A/T	SNP	The 1001 Genomes Project	synonymous variant	T	550	AT3G48560.1
ENSVATH02470864	3:18001890	G	A/G	SNP	The 1001 Genomes Project	synonymous variant	I	551	AT3G48560.1
ENSVATH02470862	3:18001878	T	A/T	SNP	The 1001 Genomes Project	missense variant	N/K	555	AT3G48560.1
ENSVATH02470863	3:18001880	G	T/G	SNP	The 1001 Genomes Project	missense variant	N/H	555	AT3G48560.1
ENSVATH02470861	3:18001865	T	C/T	SNP	The 1001 Genomes Project	missense variant	V/I	560	AT3G48560.1
ENSVATH00408652	3:18001860	G	A/G/T	SNP	The 1001 Genomes Project	synonymous variant	L	561	AT3G48560.1
ENSVATH00408652	3:18001860	T	A/G/T	SNP	The 1001 Genomes Project	synonymous variant	L	561	AT3G48560.1
tmp_3_18001859_A_G	3:18001859	G	A/G	SNP	The 1001 Genomes Project	synonymous variant	L	562	AT3G48560.1
tmp_3_18001851_G_A	3:18001851	A	G/A	SNP	The 1001 Genomes Project	synonymous variant	N	564	AT3G48560.1
ENSVATH00408651	3:18001812	T	C/T	SNP	The 1001 Genomes Project	synonymous variant	R	577	AT3G48560.1
ENSVATH00408650	3:18001803	C	T/C	SNP	The 1001 Genomes Project	synonymous variant	K	580	AT3G48560.1
ENSVATH02470860	3:18001779	A	G/A	SNP	The 1001 Genomes Project	synonymous variant	L	588	AT3G48560.1
tmp_3_18001770_C_T	3:18001770	T	C/T	SNP	The 1001 Genomes Project	synonymous variant	P	591	AT3G48560.1
tmp_3_18001757_C_T	3:18001757	T	C/T	SNP	The 1001 Genomes Project	missense variant	E/K	596	AT3G48560.1
ENSVATH00408649	3:18001683	C	A/C	SNP	The 1001 Genomes Project	missense variant	D/E	620	AT3G48560.1
ENSVATH14402280	3:18001678	T	C/T	SNP	The 1001 Genomes Project	missense variant	R/Q	622	AT3G48560.1
ENSVATH06272169	3:18001670	G	T/G	SNP	The 1001 Genomes Project	missense variant	I/L	625	AT3G48560.1
ENSVATH14402279	3:18001601	G	A/G	SNP	The 1001 Genomes Project	synonymous variant	L	648	AT3G48560.1
ENSVATH00408648	3:18001587	T	C/T	SNP	The 1001 Genomes Project	synonymous variant	P	652	AT3G48560.1
ENSVATH06272168	3:18001541	G	T/G	SNP	The 1001 Genomes Project	missense variant	I/L	668	AT3G48560.1
Totals					Natural: 104 (100 SNPs)	missense: 24		HR site
					/2,013 bp = 5.2%	synonymous: 76
						missense/synon.: 0.3
						InDels (±3, -6 nt): 4
