# Supplementary material for: Genetic Alterations That Do or Do Not Occur Naturally; Consequences for Genome Edited Organisms in the Context of Regulatory Oversight
Source: Front Bioeng Biotechnol. 2019 Jan 16;6:213. doi: 10.3389/fbioe.2018.00213 (PMC6343457; doi:10.3389/fbioe.2018.00213)
Supplement: Supplementary file 3 [file Table_3.xlsx]

## Sheet: WheatNatural
Appendix TableS3. Genetic diversity in the ALS gene (coding sequence, TraesCS6A01G288000, TraesCS6B01G317400, TraesCS6D01G268700) between the A, B and D genomes of Triticum aestivum
Variant ID	Location, Chr: bp	vf_allele	Alleles	Class	Source	Conseq. Type	AA	AA coord	Transcript
EPlTAEV_COMPDB_02153860	TGACv1_scaffold_527727_6DL:29536	A	C/A	SNP	Inter-homoeologous	synonymous variant	A	3	TRIAE_CS42_6DL_TGACv1_527727_AA1708000.1
EPlTAEV_COMPDA_08449037	TGACv1_scaffold_527727_6DL:29563	C	G/C	SNP	Inter-homoeologous	synonymous variant	S	12	TRIAE_CS42_6DL_TGACv1_527727_AA1708000.1
EPlTAEV_COMPDB_02153861	TGACv1_scaffold_527727_6DL:29570	G	A/G	SNP	Inter-homoeologous	missense variant	T/A	15	TRIAE_CS42_6DL_TGACv1_527727_AA1708000.1
EPlTAEV_COMPDB_02153862	TGACv1_scaffold_527727_6DL:29584	A	G/A	SNP	Inter-homoeologous	missense variant	M/I	19	TRIAE_CS42_6DL_TGACv1_527727_AA1708000.1
EPlTAEV_COMPDA_08449039	TGACv1_scaffold_527727_6DL:29590	G	A/G	SNP	Inter-homoeologous	synonymous variant	K	21	TRIAE_CS42_6DL_TGACv1_527727_AA1708000.1
EPlTAEV_COMPDB_02153863	TGACv1_scaffold_527727_6DL:29602	G	T/G	SNP	Inter-homoeologous	missense variant	H/Q	25	TRIAE_CS42_6DL_TGACv1_527727_AA1708000.1
EPlTAEV_COMPDB_02153864	TGACv1_scaffold_527727_6DL:29625	C	T/C	SNP	Inter-homoeologous	missense variant	V/A	33	TRIAE_CS42_6DL_TGACv1_527727_AA1708000.1
EPlTAEV_COMPDB_02153865	TGACv1_scaffold_527727_6DL:29651	A	G/A	SNP	Inter-homoeologous	missense variant	V/I	42	TRIAE_CS42_6DL_TGACv1_527727_AA1708000.1
EPlTAEV_COMPDB_02153866	TGACv1_scaffold_527727_6DL:29662	C	T/C	SNP	Inter-homoeologous	synonymous variant	C	45	TRIAE_CS42_6DL_TGACv1_527727_AA1708000.1
EPlTAEV_COMPDA_08449043	TGACv1_scaffold_527727_6DL:29672	C	T/C	SNP	Inter-homoeologous	missense variant	S/P	49	TRIAE_CS42_6DL_TGACv1_527727_AA1708000.1
EPlTAEV_COMPDA_08449044	TGACv1_scaffold_527727_6DL:29680	T	C/T	SNP	Inter-homoeologous	synonymous variant	A	51	TRIAE_CS42_6DL_TGACv1_527727_AA1708000.1
EPlTAEV_COMPDB_02153867	TGACv1_scaffold_527727_6DL:29691	T	C/T	SNP	Inter-homoeologous	missense variant	A/V	55	TRIAE_CS42_6DL_TGACv1_527727_AA1708000.1
EPlTAEV_COMPDA_08449045	TGACv1_scaffold_527727_6DL:29698	C	T/C	SNP	Inter-homoeologous	synonymous variant	P	57	TRIAE_CS42_6DL_TGACv1_527727_AA1708000.1
EPlTAEV_COMPDB_02153868	TGACv1_scaffold_527727_6DL:29704	C	A/C	SNP	Inter-homoeologous	synonymous variant	A	59	TRIAE_CS42_6DL_TGACv1_527727_AA1708000.1
EPlTAEV_COMPDB_02153869	TGACv1_scaffold_527727_6DL:29719	G	C/G	SNP	Inter-homoeologous	synonymous variant	P	64	TRIAE_CS42_6DL_TGACv1_527727_AA1708000.1
EPlTAEV_COMPDB_02153870	TGACv1_scaffold_527727_6DL:29728	C	G/C	SNP	Inter-homoeologous	synonymous variant	P	67	TRIAE_CS42_6DL_TGACv1_527727_AA1708000.1
EPlTAEV_COMPDB_02153871	TGACv1_scaffold_527727_6DL:29770	G	C/G	SNP	Inter-homoeologous	synonymous variant	L	81	TRIAE_CS42_6DL_TGACv1_527727_AA1708000.1
EPlTAEV_COMPDA_08449047	TGACv1_scaffold_527727_6DL:29794	A	C/A	SNP	Inter-homoeologous	synonymous variant	V	89	TRIAE_CS42_6DL_TGACv1_527727_AA1708000.1
EPlTAEV_COMPDB_02153872	TGACv1_scaffold_527727_6DL:29806	T	C/T	SNP	Inter-homoeologous	synonymous variant	P	93	TRIAE_CS42_6DL_TGACv1_527727_AA1708000.1
EPlTAEV_COMPDB_02153873	TGACv1_scaffold_527727_6DL:29815	G	C/G	SNP	Inter-homoeologous	synonymous variant	A	96	TRIAE_CS42_6DL_TGACv1_527727_AA1708000.1
EPlTAEV_COMPDB_02153874	TGACv1_scaffold_527727_6DL:29851	A	C/A	SNP	Inter-homoeologous	synonymous variant	P	108	TRIAE_CS42_6DL_TGACv1_527727_AA1708000.1
EPlTAEV_COMPDB_02153875	TGACv1_scaffold_527727_6DL:29908	G	C/G	SNP	Inter-homoeologous	synonymous variant	G	127	TRIAE_CS42_6DL_TGACv1_527727_AA1708000.1
EPlTAEV_COMPDA_08449049	TGACv1_scaffold_527727_6DL:29989	T	C/T	SNP	Inter-homoeologous	synonymous variant	A	154	TRIAE_CS42_6DL_TGACv1_527727_AA1708000.1
EPlTAEV_COMPDB_02153876	TGACv1_scaffold_527727_6DL:29995	T	C/T	SNP	Inter-homoeologous	synonymous variant	A	156	TRIAE_CS42_6DL_TGACv1_527727_AA1708000.1
EPlTAEV_COMPDB_02153877	TGACv1_scaffold_527727_6DL:30061	T	C/T	SNP	Inter-homoeologous	synonymous variant	D	178	TRIAE_CS42_6DL_TGACv1_527727_AA1708000.1
EPlTAEV_COMPDB_02153878	TGACv1_scaffold_527727_6DL:30082	C	A/C	SNP	Inter-homoeologous	synonymous variant	I	185	TRIAE_CS42_6DL_TGACv1_527727_AA1708000.1
EPlTAEV_COMPDB_02153879	TGACv1_scaffold_527727_6DL:30172	C	T/C	SNP	Inter-homoeologous	synonymous variant	L	215	TRIAE_CS42_6DL_TGACv1_527727_AA1708000.1
EPlTAEV_COMPDA_08449051	TGACv1_scaffold_527727_6DL:30175	G	A/G	SNP	Inter-homoeologous	synonymous variant	A	216	TRIAE_CS42_6DL_TGACv1_527727_AA1708000.1
EPlTAEV_COMPDB_02153880	TGACv1_scaffold_527727_6DL:30202	G	A/G	SNP	Inter-homoeologous	synonymous variant	L	225	TRIAE_CS42_6DL_TGACv1_527727_AA1708000.1
EPlTAEV_COMPDA_08449053	TGACv1_scaffold_527727_6DL:30220	T	C/T	SNP	Inter-homoeologous	synonymous variant	D	231	TRIAE_CS42_6DL_TGACv1_527727_AA1708000.1
EPlTAEV_COMPDA_08449054	TGACv1_scaffold_527727_6DL:30238	C	T/C	SNP	Inter-homoeologous	synonymous variant	A	237	TRIAE_CS42_6DL_TGACv1_527727_AA1708000.1
EPlTAEV_COMPDB_02153881	TGACv1_scaffold_527727_6DL:30244	T	C/T	SNP	Inter-homoeologous	synonymous variant	P	239	TRIAE_CS42_6DL_TGACv1_527727_AA1708000.1
EPlTAEV_COMPDB_02153882	TGACv1_scaffold_527727_6DL:30256	G	T/G	SNP	Inter-homoeologous	synonymous variant	T	243	TRIAE_CS42_6DL_TGACv1_527727_AA1708000.1
EPlTAEV_COMPDB_02153883	TGACv1_scaffold_527727_6DL:30259	G	A/G	SNP	Inter-homoeologous	synonymous variant	P	244	TRIAE_CS42_6DL_TGACv1_527727_AA1708000.1
EPlTAEV_COMPDA_08449057	TGACv1_scaffold_527727_6DL:30340	T	C/T	SNP	Inter-homoeologous	synonymous variant	G	271	TRIAE_CS42_6DL_TGACv1_527727_AA1708000.1
BA00282277	TGACv1_scaffold_527727_6DL:30373	C	T/C	SNP	CerealsDB	synonymous variant	G	282	TRIAE_CS42_6DL_TGACv1_527727_AA1708000.1
EPlTAEV_COMPDB_02153884	TGACv1_scaffold_527727_6DL:30385	A	G/A	SNP	Inter-homoeologous	synonymous variant	A	286	TRIAE_CS42_6DL_TGACv1_527727_AA1708000.1
EPlTAEV_COMPDA_08449059	TGACv1_scaffold_527727_6DL:30388	C	T/C	SNP	Inter-homoeologous	synonymous variant	S	287	TRIAE_CS42_6DL_TGACv1_527727_AA1708000.1
EPlTAEV_COMPDB_02153885	TGACv1_scaffold_527727_6DL:30391	T	C/T	SNP	Inter-homoeologous	synonymous variant	G	288	TRIAE_CS42_6DL_TGACv1_527727_AA1708000.1
EPlTAEV_COMPDB_02153886	TGACv1_scaffold_527727_6DL:30418	C	T/C	SNP	Inter-homoeologous	synonymous variant	L	297	TRIAE_CS42_6DL_TGACv1_527727_AA1708000.1
EPlTAEV_COMPDA_08449061	TGACv1_scaffold_527727_6DL:30430	G	A/G	SNP	Inter-homoeologous	synonymous variant	P	301	TRIAE_CS42_6DL_TGACv1_527727_AA1708000.1
EPlTAEV_COMPDB_02153887	TGACv1_scaffold_527727_6DL:30445	T	G/T	SNP	Inter-homoeologous	synonymous variant	L	306	TRIAE_CS42_6DL_TGACv1_527727_AA1708000.1
BA00571420	TGACv1_scaffold_527727_6DL:30463	T	C/T	SNP	CerealsDB	synonymous variant	F	312	TRIAE_CS42_6DL_TGACv1_527727_AA1708000.1
EPlTAEV_COMPDB_02153888	TGACv1_scaffold_527727_6DL:30469	T	C/T	SNP	Inter-homoeologous	synonymous variant	S	314	TRIAE_CS42_6DL_TGACv1_527727_AA1708000.1
EPlTAEV_COMPDB_02153889	TGACv1_scaffold_527727_6DL:30496	G	T/G	SNP	Inter-homoeologous	synonymous variant	L	323	TRIAE_CS42_6DL_TGACv1_527727_AA1708000.1
EPlTAEV_COMPDA_08449062	TGACv1_scaffold_527727_6DL:30532	C	A/C	SNP	Inter-homoeologous	synonymous variant	V	335	TRIAE_CS42_6DL_TGACv1_527727_AA1708000.1
BA00148398	TGACv1_scaffold_527727_6DL:30544	T	C/T	SNP	CerealsDB	synonymous variant	D	339	TRIAE_CS42_6DL_TGACv1_527727_AA1708000.1
EPlTAEV_COMPDB_02153890	TGACv1_scaffold_527727_6DL:30553	T	C/T	SNP	Inter-homoeologous	synonymous variant	L	342	TRIAE_CS42_6DL_TGACv1_527727_AA1708000.1
EPlTAEV_COMPDA_08449064	TGACv1_scaffold_527727_6DL:30580	C	T/C	SNP	Inter-homoeologous	synonymous variant	R	351	TRIAE_CS42_6DL_TGACv1_527727_AA1708000.1
EPlTAEV_COMPDB_02153891	TGACv1_scaffold_527727_6DL:30586	C	T/C	SNP	Inter-homoeologous	synonymous variant	T	353	TRIAE_CS42_6DL_TGACv1_527727_AA1708000.1
EPlTAEV_COMPDA_08449065	TGACv1_scaffold_527727_6DL:30601	C	T/C	SNP	Inter-homoeologous	synonymous variant	A	358	TRIAE_CS42_6DL_TGACv1_527727_AA1708000.1
BA00837848	TGACv1_scaffold_527727_6DL:30688	G	A/G	SNP	CerealsDB	synonymous variant	A	387	TRIAE_CS42_6DL_TGACv1_527727_AA1708000.1
BA00277587	TGACv1_scaffold_527727_6DL:30712	T	G/T	SNP	CerealsDB	synonymous variant	G	395	TRIAE_CS42_6DL_TGACv1_527727_AA1708000.1
EPlTAEV_COMPDB_02153892	TGACv1_scaffold_527727_6DL:30720	C	A/C	SNP	Inter-homoeologous	missense variant	D/A	398	TRIAE_CS42_6DL_TGACv1_527727_AA1708000.1
BA00099315	TGACv1_scaffold_527727_6DL:30749	A	G/A	SNP	CerealsDB	missense variant	G/S	408	TRIAE_CS42_6DL_TGACv1_527727_AA1708000.1
EPlTAEV_COMPDB_02153893	TGACv1_scaffold_527727_6DL:30826	T	C/T	SNP	Inter-homoeologous	synonymous variant	G	433	TRIAE_CS42_6DL_TGACv1_527727_AA1708000.1
EPlTAEV_COMPDA_08449067	TGACv1_scaffold_527727_6DL:30895	T	C/T	SNP	Inter-homoeologous	synonymous variant	A	456	TRIAE_CS42_6DL_TGACv1_527727_AA1708000.1
EPlTAEV_COMPDB_02153894	TGACv1_scaffold_527727_6DL:30898	C	T/C	SNP	Inter-homoeologous	synonymous variant	T	457	TRIAE_CS42_6DL_TGACv1_527727_AA1708000.1
BA00686489	TGACv1_scaffold_527727_6DL:30904	G	T/G	SNP	CerealsDB	synonymous variant	V	459	TRIAE_CS42_6DL_TGACv1_527727_AA1708000.1
EPlTAEV_COMPDB_02153895	TGACv1_scaffold_527727_6DL:30913	T	C/T	SNP	Inter-homoeologous	synonymous variant	H	462	TRIAE_CS42_6DL_TGACv1_527727_AA1708000.1
EPlTAEV_COMPDB_02153896	TGACv1_scaffold_527727_6DL:30970	A	G/A	SNP	Inter-homoeologous	synonymous variant	S	481	TRIAE_CS42_6DL_TGACv1_527727_AA1708000.1
EPlTAEV_COMPDB_02153897	TGACv1_scaffold_527727_6DL:30973	C	T/C	SNP	Inter-homoeologous	synonymous variant	S	482	TRIAE_CS42_6DL_TGACv1_527727_AA1708000.1
EPlTAEV_COMPDB_02153898	TGACv1_scaffold_527727_6DL:30982	T	G/T	SNP	Inter-homoeologous	synonymous variant	G	485	TRIAE_CS42_6DL_TGACv1_527727_AA1708000.1
EPlTAEV_COMPDB_02153899	TGACv1_scaffold_527727_6DL:31000	G	A/G	SNP	Inter-homoeologous	synonymous variant	L	491	TRIAE_CS42_6DL_TGACv1_527727_AA1708000.1
BA00405162	TGACv1_scaffold_527727_6DL:31039	C	T/C	SNP	CerealsDB	synonymous variant	V	504	TRIAE_CS42_6DL_TGACv1_527727_AA1708000.1
EPlTAEV_COMPDB_02153900	TGACv1_scaffold_527727_6DL:31060	G	T/G	SNP	Inter-homoeologous	synonymous variant	G	511	TRIAE_CS42_6DL_TGACv1_527727_AA1708000.1
EPlTAEV_COMPDA_08449068	TGACv1_scaffold_527727_6DL:31060	A	T/A	SNP	Inter-homoeologous	synonymous variant	G	511	TRIAE_CS42_6DL_TGACv1_527727_AA1708000.1
BA00463384	TGACv1_scaffold_527727_6DL:31063	C	T/C	SNP	CerealsDB	synonymous variant	D	512	TRIAE_CS42_6DL_TGACv1_527727_AA1708000.1
BA00263497	TGACv1_scaffold_527727_6DL:31081	T	C/T	SNP	CerealsDB	synonymous variant	N	518	TRIAE_CS42_6DL_TGACv1_527727_AA1708000.1
EPlTAEV_COMPDA_08449069	TGACv1_scaffold_527727_6DL:31096	A	G/A	SNP	Inter-homoeologous	synonymous variant	A	523	TRIAE_CS42_6DL_TGACv1_527727_AA1708000.1
EPlTAEV_COMPDB_02153901	TGACv1_scaffold_527727_6DL:31105	T	C/T	SNP	Inter-homoeologous	synonymous variant	R	526	TRIAE_CS42_6DL_TGACv1_527727_AA1708000.1
EPlTAEV_COMPDA_08449071	TGACv1_scaffold_527727_6DL:31120	T	A/T	SNP	Inter-homoeologous	synonymous variant	P	531	TRIAE_CS42_6DL_TGACv1_527727_AA1708000.1
EPlTAEV_COMPDA_08449072	TGACv1_scaffold_527727_6DL:31168	A	G/A	SNP	Inter-homoeologous	synonymous variant	Q	547	TRIAE_CS42_6DL_TGACv1_527727_AA1708000.1
EPlTAEV_COMPDB_02153902	TGACv1_scaffold_527727_6DL:31195	C	T/C	SNP	Inter-homoeologous	synonymous variant	N	556	TRIAE_CS42_6DL_TGACv1_527727_AA1708000.1
EPlTAEV_COMPDB_02153903	TGACv1_scaffold_527727_6DL:31282	G	A/G	SNP	Inter-homoeologous	synonymous variant	P	585	TRIAE_CS42_6DL_TGACv1_527727_AA1708000.1
EPlTAEV_COMPDB_02153904	TGACv1_scaffold_527727_6DL:31291	T	A/T	SNP	Inter-homoeologous	synonymous variant	R	588	TRIAE_CS42_6DL_TGACv1_527727_AA1708000.1
EPlTAEV_COMPDB_02153905	TGACv1_scaffold_527727_6DL:31369	T	A/T	SNP	Inter-homoeologous	synonymous variant	I	614	TRIAE_CS42_6DL_TGACv1_527727_AA1708000.1
EPlTAEV_COMPDB_02153906	TGACv1_scaffold_527727_6DL:31420	T	C/T	SNP	Inter-homoeologous	synonymous variant	F	631	TRIAE_CS42_6DL_TGACv1_527727_AA1708000.1
Totals					Natural: 78	missense: 9		HR site
					/1,935 bp = 4.0%	synonymous: 69
						missense/synon.: 0.1
